# Supplementary material for: The association of liver fat content and serum alanine aminotransferase with bone mineral density in middle-aged and elderly Chinese men and postmenopausal women
Source: J Transl Med. 2016 Jan 13;14:11. doi: 10.1186/s12967-016-0766-3 (PMC4721203; doi:10.1186/s12967-016-0766-3)
Supplement: Supplementary file 1 — 10.1186/s12967-016-0766-3Program for liver fat content calculation based on ultrasonography quantitative method. [file 12967_2016_766_MOESM1_ESM.xls]

## Sheet: Sheet1
Supplement 1 Program for liver fat content calculation based on ultrasonography
Measurement
Liver near-field ROI echo intensity		Liver ROI echo intensity
Liver far-field ROI echo intensity		Kidney ROI echo intensity
Distance between near and far field ROI (pixels)
US machine settings
pixels for 1cm	24	Probe frequency (MHz)	5
Phantom hepatic/renal ratio	1.82518	Phantom hepatic attenuation	0.011954
Results
US estimated LFC (%)	#DIV/0!
LFC was calculated automatically based on the measurement of echo intensity at the liver near-field,liver far-field, liver and kidney ROIs, and the distance between liver near- and far-field ROI.
